# Supplementary material for: Untargeted Mutation Triggered by Ribonucleoside Embedded in DNA
Source: Int J Mol Sci. 2024 Dec 22;25(24):13708. doi: 10.3390/ijms252413708 (PMC11679520; doi:10.3390/ijms252413708)
Supplement: Supplementary file 1 [file ijms-25-13708-s001.zip]

Archive with 11 entries (9 files):
- ijms-3342841-supplementary.v6/
- ijms-3342841-supplementary.v6/Supplmentary_Materials/
- ijms-3342841-supplementary.v6/Supplmentary_Materials/.DS_Store
- ijms-3342841-supplementary.v6/Supplmentary_Materials/ijms-3342841-Supplementary methods.pdf
- ijms-3342841-supplementary.v6/Supplmentary_Materials/New_Figure S1.pdf
- ijms-3342841-supplementary.v6/Supplmentary_Materials/Supplementary_TableS1.pdf
- ijms-3342841-supplementary.v6/Supplmentary_Materials/Supplementary_TableS2.pdf
- ijms-3342841-supplementary.v6/Supplmentary_Materials/Supplementary_TableS3.pdf
- ijms-3342841-supplementary.v6/Supplmentary_Materials/Supplementary_TableS4.pdf
- ijms-3342841-supplementary.v6/Supplmentary_Materials/Supplementary_TableS5.pdf
- ijms-3342841-supplementary.v6/Supplmentary_Materials/Supplementary_TableS6.pdf
